# Supplementary material for: Decoding Epigenetic Enhancer–Promoter Interactions in Periodontitis via Transformer-GAN: A Deep Learning Framework for Inflammatory Gene Regulation and Biomarker Discovery
Source: Int Dent J. 2025 Sep 3;75(6):103879. doi: 10.1016/j.identj.2025.103879 (PMC12444475; doi:10.1016/j.identj.2025.103879)
Supplement: Supplementary file 1 [file mmc1.zip]

Archive with 1 entries (1 files):
- enhancer_promoter_interactionsoo.csv
