# Supplementary material for: Decoding Epigenetic Enhancer–Promoter Interactions in Periodontitis via Transformer-GAN: A Deep Learning Framework for Inflammatory Gene Regulation and Biomarker Discovery
Source: Int Dent J. 2025 Sep 3;75(6):103879. doi: 10.1016/j.identj.2025.103879 (PMC12444475; doi:10.1016/j.identj.2025.103879)
Supplement: Supplementary file 1 [file mmc1.zip › enhancer_promoter_interactionsoo.csv]

Abbreviation	Full Term
E�P	Enhancer�Promoter
GAN	Generative Adversarial Network
Transformer-GAN	Transformer-based Generative Adversarial Network
RNA-seq	RNA Sequencing
DNA	Deoxyribonucleic Acid
CpG	Cytosine-phosphate-Guanine
PCA	Principal Component Analysis
DMP	Differentially Methylated Probe
DEG	Differentially Expressed Gene
AUC-ROC	Area Under the Receiver Operating Characteristic Curve
AUC-PRC	Area Under the Precision-Recall Curve
FDR	False Discovery Rate
KEGG	Kyoto Encyclopedia of Genes and Genomes
GO	Gene Ontology
TF	Transcription Factor
TFBS	Transcription Factor Binding Site
H3K27ac	Histone H3 Lysine 27 Acetylation
ATAC-seq	Assay for Transposase-Accessible Chromatin using Sequencing
ENCODE	Encyclopedia of DNA Elements
FANTOM5	Functional Annotation of Mammalian Genome 5
CPM	Counts Per Million
TMM	Trimmed Mean of M-values
SMOTE	Synthetic Minority Over-sampling Technique
PRC	Precision-Recall Curve
ROC	Receiver Operating Characteristic
LIMMA	Linear Models for Microarray Data
EPIC	Infinium MethylationEPIC BeadChip (850K array)
